# Supplementary material for: The Cerebellum Gets Social: Evidence from an Exploratory Study of Cerebellar, Neurodevelopmental, and Psychiatric Disorders
Source: Biomedicines. 2023 Jan 22;11(2):309. doi: 10.3390/biomedicines11020309 (PMC9953169; doi:10.3390/biomedicines11020309)
Supplement: Supplementary file 1 [file biomedicines-11-00309-s001.zip]

Archive with 1 entries (1 files):
- biomedicines-2127946-supplementary.pdf
